# Supplementary material for: 1,5-Anhydro-D-fructose Protects against Rotenone-Induced Neuronal Damage In Vitro through Mitochondrial Biogenesis
Source: Int J Mol Sci. 2021 Sep 14;22(18):9941. doi: 10.3390/ijms22189941 (PMC8466044; doi:10.3390/ijms22189941)
Supplement: Supplementary file 1 [file ijms-22-09941-s001.zip]

Archive with 1 entries (1 files):
- ijms-1374549-SI.pdf
